# Supplementary material for: Hops across Continents: Exploring How Terroir Transforms the Aromatic Profiles of Five Hop (Humulus lupulus) Varieties Grown in Their Countries of Origin and in Brazil
Source: Plants (Basel). 2024 Sep 24;13(19):2675. doi: 10.3390/plants13192675 (PMC11478771; doi:10.3390/plants13192675)
Supplement: Supplementary file 1 [file plants-13-02675-s001.zip]

Archive with 1 entries (1 files):
- plants-3210069-supplementary.pdf
